# Supplementary material for: EV-miRome-wide profiling uncovers miR-320c for detecting metastatic colorectal cancer and monitoring the therapeutic response
Source: Cell Oncol (Dordr). 2022 Jul 18;45(4):621–38. doi: 10.1007/s13402-022-00688-3 (PMC9424175; doi:10.1007/s13402-022-00688-3)
Supplement: Supplementary file 1 — Supplementary file1 (XLSX 51 KB) [file 13402_2022_688_MOESM1_ESM.xlsx]

## Sheet: Table S1.
Table S1. Clinical characteristics of mCRC patients and time-points of sample collection.
Patient	Days	Sample ID	CEA	CA199	Tumor size	Response
CRC001	0	CRC00101	78.18	NA	26	-
	55	CRC00102	4.96	NA	-	-
	111	CRC00103	5.15	NA	10.3	PR
	188	CRC00104	4.97	23.43	-	-
	230	CRC00105	4.43	21.99	3.2	PR
	300	CRC00106	4.1	22.04	1.6	PR
	363	CRC00107	3.34	38.44	-	-
	419	CRC00108	5.15	24.5	-	-
CRC002	0	CRC00201	81.24	0.6	15	-
	74	CRC00202	57.04	0.6	-	-
	144	CRC00203	41.39	0.6	9.2	PR
CRC003	0	CRC00301	232.43	48	19.9	-
	61	CRC00302	51.6	12.01	-	-
	110	CRC00303	26.09	12.42	14.7	PR
	166	CRC00304	136.57	40.79	-	-
	208	CRC00305	58.17	23.47	-	-
	264	CRC00306	49.91	22.57	13.8	SD
	390	CRC00308	67.65	27.18	18.6	PD
	446	CRC00309	225.28	49.6	-	-
	551	CRC00310	279.99	135	-	-
	593	CRC00311	269.02	178	25.9	PD
	691	CRC00312	439.17	327	-	-
	770	CRC00313	757.55	465	30.2	PD
CRC005	0	CRC00501	122.61	27.84	16.6	-
	42	CRC00502	29.23	14.88	-	-
	112	CRC00503	2.83	11.41	3.8	PR
	203	CRC00504	1.86	14.03	-	-
	245	CRC00505	2.51	14.05	0.7	PR
	322	CRC00506	2.72	15.08	-	-
	385	CRC00507	7.43	21.15	3.7	PD
	448	CRC00508	11.82	19.8	-	-
	490	CRC00509	27.28	27.1	13.8	PD
	581	CRC00511	3.37	16.5	2.4	PR
CRC006	0	CRC00601	175.13	897	7.6	-
	56	CRC00602	142.81	495.4	-	-
	98	CRC00603	78.7	595.6	5.7	SD
	168	CRC00604	78.14	550	-	-
	196	CRC00605	59.42	531.3	5.6	SD
	254	CRC00606	81.3	620.2	-	-
CRC007	0	CRC00701	1.21	12.99	2.7	-
	70	CRC00702	1.53	12.69	-	-
	210	CRC00704	1.29	12.22	-	-
	287	CRC00705	0.95	11.9	-	CR
CRC008	0	CRC00801	1.13	NA	-	-
CRC009	0	CRC00901	302.29	18303	-	-
CRC010	0	CRC01001	1.86	14.66	4.8	-
	56	CRC01002	0.86	8.64	-	-
	98	CRC01003	0.8	8.25	1	PR
CRC011	0	CRC01101	6.53	24.67	5.9	-
	63	CRC01102	4.4	31.47	-	-
	161	CRC01104	5.22	36.27	-	-
	210	CRC01105	4.69	59.6	7.4	PD
	273	CRC01106	7.08	52.1	-	-
	329	CRC01107	10.89	48.5	7.5	PD
	392	CRC01108	NA	NA	-	-
CRC012	0	CRC01201	309.43	5483	19.4	-
	115	CRC01203	224.13	1649	16.4	SD
CRC013	0	CRC01301	168.75	791.4	1	-
	83	CRC01302	27.85	208.2	1.1	SD
	132	CRC01303	50.02	469.4		-
	188	CRC01304	60.66	1355	1	SD
CRC014	0	CRC01401	60.87	260.8	32.5	-
	58	CRC01402	13.17	50.13	20.8	PR
	121	CRC01403	12.29	40.45	19.2	PR
CRC015	0	CRC01501	989.31	399.4	38.4	-
	112	CRC01502	56.66	45.63	-	-
	154	CRC01503	9.61	28.6	20.5	PR
	196	CRC01504	3.98	25.14	-	-
	245	CRC01505	2.56	25.68	14.7	PR
	322	CRC01506	3.14	29.2	-	-
	366	CRC01507	3.88	28	10.8	PR
	413	CRC01508	3.8	25.6	-	-
	452	CRC01509	10.43	27.7	10.2	PR
	468	CRC01510	467.73	490	18	PD
	510	CRC01511	40.05	61.8	-	-
	574	CRC01512	31.55	81.7	18.7	PD
	658	CRC01513	251.88	407	32.3	PD
CRC016	0	CRC01601	9.51	71.45	7.7	-
	70	CRC01602	2.81	31.42	-	-
	112	CRC01603	2.46	24.73	6.6	SD
	154	CRC01604	1.94	18.34	-	-
	210	CRC01605	2.91	19.93	5.5	PR
	294	CRC01606	4.73	26.6	-	-
CRC018	0	CRC01801	795.53	391.1	18.3	-
	56	CRC01802	1024	245.2	-	-
	98	CRC01803	553.76	151.1	12.2	PR
	238	CRC01805	11.41	27.6	9.7	PR
	469	CRC01808	15.22	32.7	9.8	PR
	539	CRC01809	259.19	129	14.4	PD
CRC026	0	CRC02601	31.44	1860	11.5	-
	56	CRC02602	15.61	453	9.4	PR
	301	CRC02606	12.26	458	10.3	PD
CRC031	0	CRC03101	10.32	<2.0	31.1	-
	84	CRC03102	1.45	<2.0	15.2	PR
	112	CRC03103	2.95	<2.0	-	-
	217	CRC03104	2.89	<2.0	-	-
	266	CRC03105	2.14	<2.0	19.9	PD
	322	CRC03106	1.64	<2.0	20.3	PD
PR: partial response
SD: stable disease
PD: progression disease
CR: complete remission

## Sheet: Table S2.
Table S2. 28 differentially expressed EV-miRs (DE-EV-miRs) in the mCRC vs. healthy comparison.
No	EV-miR- ID	ROC (mCRC)	ROC (healthy)	Fold change (pre vs. HC)	P-value (pre vs. HC)
1	EV-miR-200c-3p	0.953704	0.0462963	11.6505	8.84832e-06
2	EV-miR-200a-3p	0.953704	0.0462963	23.0191	1.69427e-05
3	EV-miR-4488	0.946296	0.0537037	112.764	4.99972e-07
4	EV-miR-194-5p	0.942593	0.0574074	3.94443	8.61456e-09
5	EV-miR-4516	0.938889	0.0611111	10.7599	3.73946e-05
6	EV-miR-320c	0.896296	0.103704	6.29473	5.26441e-08
7	EV-miR-193a-5p	0.894444	0.105556	2.80229	1.6426e-05
8	EV-miR-375-3p	0.862963	0.137037	13.807	1.38534e-07
9	EV-miR-24-3p	0.840741	0.159259	2.11153	1.42884e-05
10	EV-miR-192-5p	0.835185	0.164815	2.21954	3.10907e-05
11	EV-miR-1307-3p	0.831481	0.168519	2.25183	9.03212e-05
12	EV-miR-505-5p	0.811111	0.188889	3.09646	0.000227665
13	EV-miR-17-5p	0.801852	0.198148	2.47917	0.000310505
14	EV-miR-20a-5p	0.794444	0.205556	2.2154	0.000457925
15	EV-miR-93-5p	0.792593	0.207407	2.06561	0.0012457
16	EV-miR-142-3p	0.792593	0.207407	2.36036	0.000420157
17	EV-miR-141-3p	0.778704	0.221296	11.2711	0.000264377
18	EV-miR-16-5p	0.774074	0.225926	2.59098	0.00139957
19	EV-miR-29a-3p	0.768519	0.231481	2.18801	0.00170771
20	EV-miR-200a-5p	0.762963	0.237037	13.8078	0.00213029
21	EV-miR-451a	0.751852	0.248148	2.13993	0.00137981
22	EV-miR-222-3p	0.75	0.25	2.09573	0.00223173
23	EV-miR-320b	0.742593	0.257407	2.37566	0.000410736
24	EV-miR-4664-3p	0.741667	0.258333	11.1628	0.00248257
25	EV-miR-200b-5p	0.716667	0.283333	8.43799	0.00121814
26	EV-miR-552-3p	0.683333	0.316667	6.00736	0.00136848
27	EV-miR-1-3p	0.314815	0.685185	-2.31	0.00271517
28	EV-miR-3191-3p	0.238889	0.761111	-2.99	0.000398734

## Sheet: Table S3.
Table S3. 131 EV-miRs with expression levels correlated with the tumor sizes.
No.	EV-miR- ID	r (Pearson's correlation)	p-value (Pearson's correlation)
1	EV-miR-320c	0.592954	1.17345e-06
2	EV-miR-4516	0.579025	2.37587e-06
3	EV-miR-320d	0.573765	3.07524e-06
4	EV-miR-320b	0.55759	6.6156e-06
5	EV-miR-4429	0.555799	7.18374e-06
6	EV-miR-429	0.533892	1.8952e-05
7	EV-miR-4484	0.527242	2.5109e-05
8	EV-miR-1290	0.510528	4.96407e-05
9	EV-miR-10401-5p	0.508859	5.30329e-05
10	EV-miR-552-3p	0.498584	7.90849e-05
11	EV-miR-4488	0.470141	0.000224205
12	EV-miR-196a-5p	0.466905	0.000251001
13	EV-miR-1246	0.464318	0.000274479
14	EV-miR-1307-5p	0.457591	0.000345211
15	EV-miR-3140-3p	0.452643	0.000407414
16	EV-miR-4492	0.432702	0.00077484
17	EV-miR-4466	0.423002	0.0010447
18	EV-miR-10a-3p	0.42278	0.00105174
19	EV-miR-574-5p	0.422433	0.00106287
20	EV-miR-200b-5p	0.422154	0.00107192
21	EV-miR-193a-5p	0.420792	0.00111695
22	EV-miR-130b-3p	0.416041	0.00128764
23	EV-miR-378c	0.412962	0.00141038
24	EV-miR-671-5p	0.411873	0.00145627
25	EV-miR-335-5p	0.409287	0.00157057
26	EV-miR-29b-3p	0.408165	0.00162263
27	EV-miR-4745-5p	0.405332	0.00176104
28	EV-miR-940	0.403056	0.00187974
29	EV-miR-3181	0.396967	0.00223316
30	EV-miR-221-3p	0.38916	0.00277234
31	EV-miR-148a-3p	0.387063	0.00293558
32	EV-miR-4664-3p	0.382969	0.00327903
33	EV-miR-214-5p	0.378057	0.00373781
34	EV-miR-6724-5p	0.376577	0.00388669
35	EV-miR-934	0.376496	0.003895
36	EV-miR-124-3p	0.37463	0.00409054
37	EV-miR-4706	0.37463	0.00409054
38	EV-miR-5588-5p	0.37431	0.00412498
39	EV-miR-378a-5p	0.37338	0.00422628
40	EV-miR-141-5p	0.370954	0.00450132
41	EV-miR-23a-3p	0.3694	0.00468561
42	EV-miR-656-3p	0.364477	0.00531391
43	EV-miR-574-3p	0.360307	0.00590296
44	EV-miR-3199	0.358784	0.00613193
45	EV-miR-224-5p	0.355957	0.00657758
46	EV-miR-122-3p	0.354162	0.00687502
47	EV-miR-4727-3p	0.349177	0.00776341
48	EV-miR-4684-3p	0.346933	0.00819511
49	EV-miR-4738-3p	0.343756	0.00884175
50	EV-miR-1236-5p	0.34226	0.00916121
51	EV-miR-296-3p	0.341293	0.00937304
52	EV-miR-675-5p	0.341133	0.00940852
53	EV-miR-7704	0.340619	0.00952314
54	EV-miR-141-3p	0.34057	0.00953425
55	EV-miR-378a-3p	0.333871	0.0111451
56	EV-miR-6503-3p	0.331875	0.0116685
57	EV-miR-4726-5p	0.328404	0.0126291
58	EV-miR-196b-5p	0.327919	0.0127684
59	EV-miR-1247-5p	0.32788	0.0127799
60	EV-miR-193b-5p	0.327405	0.0129177
61	EV-miR-181b-5p	0.325557	0.0134671
62	EV-miR-1307-3p	0.322576	0.0143953
63	EV-miR-3939	0.322257	0.0144976
64	EV-miR-122b-5p	0.3218	0.0146457
65	EV-miR-95-3p	0.321679	0.0146848
66	EV-miR-200b-3p	0.318132	0.0158803
67	EV-miR-4772-5p	0.31729	0.016176
68	EV-miR-664a-5p	0.316992	0.0162819
69	EV-miR-329-3p	0.315578	0.0167918
70	EV-miR-191-5p	0.315369	0.0168684
71	EV-miR-29c-3p	0.315195	0.0169322
72	EV-miR-4741	0.313168	0.0176927
73	EV-miR-194-5p	0.312798	0.0178343
74	EV-miR-3131	0.309919	0.0189716
75	EV-miR-199a-3p	0.308121	0.0197128
76	EV-miR-452-5p	0.308077	0.0197314
77	EV-miR-3195	0.305656	0.0207685
78	EV-miR-200c-3p	0.302675	0.0221092
79	EV-miR-181d-5p	0.302036	0.0224058
80	EV-miR-483-5p	0.301119	0.0228373
81	EV-miR-9-5p	0.300942	0.0229217
82	EV-miR-194-3p	0.299071	0.0238271
83	EV-miR-125a-3p	0.298575	0.0240717
84	EV-miR-199b-3p	0.296382	0.0251806
85	EV-miR-6867-5p	0.295775	0.0254951
86	EV-miR-6753-3p	0.294532	0.026149
87	EV-miR-3162-5p	0.2939	0.0264869
88	EV-miR-629-3p	0.293147	0.0268943
89	EV-miR-6126	0.292506	0.0272452
90	EV-miR-378f	0.291786	0.0276442
91	EV-miR-23b-3p	0.291351	0.0278876
92	EV-miR-122-5p	0.290959	0.0281083
93	EV-miR-451b	0.287853	0.0299098
94	EV-miR-760	0.28698	0.0304334
95	EV-miR-4479	0.286877	0.0304954
96	EV-miR-10396a-5p	0.286566	0.0306841
97	EV-miR-502-3p	0.285862	0.0311147
98	EV-miR-4508	0.285452	0.0313678
99	EV-miR-592	0.284001	0.0322774
100	EV-miR-31-3p	0.283965	0.0323006
101	EV-miR-30b-3p	0.281072	0.0341807
102	EV-miR-6509-5p	0.280898	0.0342966
103	EV-miR-4513	0.280782	0.0343742
104	EV-miR-103a-3p	0.27926	0.0354041
105	EV-miR-5091	0.278717	0.0357777
106	EV-miR-550b-2-5p	0.277489	0.0366345
107	EV-miR-29a-3p	0.276936	0.037026
108	EV-miR-4436b-3p	0.274074	0.0391073
109	EV-miR-584-3p	0.272878	0.0400048
110	EV-miR-409-5p	0.271348	0.0411783
111	EV-miR-21-5p	0.270058	0.0421901
112	EV-miR-222-3p	0.269752	0.0424329
113	EV-miR-1271-5p	0.269197	0.0428763
114	EV-miR-4744	0.269133	0.0429278
115	EV-miR-6837-5p	0.269031	0.0430094
116	EV-miR-24-3p	0.268685	0.0432886
117	EV-miR-12136	0.266129	0.0453967
118	EV-miR-3152-5p	0.266129	0.0453967
119	EV-miR-6871-5p	0.266129	0.0453967
120	EV-miR-6890-5p	0.266129	0.0453967
121	EV-miR-378i	0.264719	0.0465952
122	EV-let-7f-2-3p	0.264149	0.0470866
123	EV-miR-3940-5p	0.263701	0.0474764
124	EV-miR-873-5p	0.261731	0.0492206
125	EV-miR-6768-5p	0.261249	0.0496548
126	EV-miR-7855-5p	-0.262117	0.0488742
127	EV-miR-1284	-0.277086	0.0369193
128	EV-miR-6785-5p	-0.282626	0.0331598
129	EV-miR-516b-5p	-0.292588	0.0272001
130	EV-miR-24-1-5p	-0.29579	0.0254872
131	EV-miR-518b	-0.311034	0.0185242

## Sheet: Table S4.
Table S4. Top 20 most aboundant miRNAs in the circulating small EVs.
Top 20 EV-miRs	EV-miR- ID
1	EV-miR-451a
2	EV-let-7b-5p
3	EV-miR-126-3p
4	EV-miR-423-5p
5	EV-let-7i-5p
6	EV-miR-10b-5p
7	EV-miR-148a-3p
8	EV-miR-26a-5p
9	EV-miR-10a-5p
10	EV-miR-122-5p
11	EV-miR-25-3p
12	EV-let-7f-5p
13	EV-miR-92a-3p
14	EV-let-7a-5p
15	EV-miR-486-5p
16	EV-let-7g-5p
17	EV-miR-99a-5p
18	EV-miR-30d-5p
19	EV-miR-320a-3p
20	EV-miR-146b-5p

## Sheet: Table S5.
Table S5. Overall survival-associated miRs (stage I-IV).
No	miR-ID	p.value
1	hsa-miR-17-3p	p = 0.0015
2	hsa-miR-584-5p	p = 0.0042
3	hsa-miR-33b-3p	p = 0.0049
4	hsa-miR-1268b	p = 0.0051
5	hsa-miR-1275	p = 0.0053
6	hsa-miR-3651	p = 0.0055
7	hsa-miR-18a-3p	p = 0.0058
8	hsa-miR-552-3p	p = 0.0067
9	hsa-miR-19a-5p	p = 0.007
10	hsa-miR-196b-5p	p = 0.0073
11	hsa-miR-139-5p	p = 0.0093
12	hsa-miR-23b-5p	p = 0.0097
13	hsa-miR-3677-3p	p = 0.015
14	hsa-miR-423-5p	p = 0.015
15	hsa-miR-4685-3p	p = 0.015
16	hsa-miR-6803-3p	p = 0.015
17	hsa-miR-4684-3p	p = 0.015
18	hsa-miR-107	p = 0.016
19	hsa-miR-4802-3p	p = 0.016
20	hsa-miR-6761-5p	p = 0.016
21	hsa-miR-2277-5p	p = 0.017
22	hsa-miR-423-3p	p = 0.018
23	hsa-miR-371b-5p	p = 0.018
24	hsa-miR-4636	p = 0.019
25	hsa-miR-92a-3p	p = 0.02
26	hsa-miR-1304-3p	p = 0.021
27	hsa-miR-185-3p	p = 0.021
28	hsa-miR-219a-1-3p	p = 0.021
29	hsa-miR-2276-3p	p = 0.021
30	hsa-miR-191-3p	p = 0.022
31	hsa-miR-194-3p	p = 0.023
32	hsa-miR-19b-1-5p	p = 0.023
33	hsa-miR-33b-5p	p = 0.023
34	hsa-miR-592	p = 0.023
35	hsa-miR-5696	p = 0.023
36	hsa-miR-92a-1-5p	p = 0.024
37	hsa-miR-652-5p	p = 0.024
38	hsa-miR-138-1-3p	p = 0.024
39	hsa-miR-216a-5p	p = 0.025
40	hsa-miR-30a-5p	p = 0.026
41	hsa-miR-491-5p	p = 0.026
42	hsa-miR-548a-3p	p = 0.026
43	hsa-miR-154-5p	p = 0.027
44	hsa-miR-30c-1-3p	p = 0.028
45	hsa-miR-556-5p	p = 0.033
46	hsa-miR-483-5p	p = 0.033
47	hsa-miR-576-3p	p = 0.035
48	hsa-miR-744-5p	p = 0.036
49	hsa-miR-4662a-3p	p = 0.037
50	hsa-miR-1269b	p = 0.042
51	hsa-miR-128-1-5p	p = 0.044
52	hsa-miR-582-5p	p = 0.045
53	hsa-miR-365b-5p	p = 0.047
54	hsa-miR-4726-5p	p = 0.048
55	hsa-miR-203a-3p	p = 0.049
56	hsa-miR-3909	p = 0.05

## Sheet: Table S6.
Table S6. DFS-associated EV-miRs (stage I-III).
No.	miR-ID	p.value
1	hsa-miR-488-3p	p = 6e-04
2	hsa-miR-376b-3p	p = 0.045
3	hsa-miR-1468-5p	p = 0.043
4	hsa-miR-1180-5p	p = 0.038
5	hsa-miR-1538	p = 0.037
6	hsa-miR-1255a	p = 0.036
7	hsa-miR-19a-5p	p = 0.032
8	hsa-miR-6516-5p	p = 0.032
9	hsa-miR-6515-5p	p = 0.032
10	hsa-miR-4512	p = 0.031
11	hsa-miR-152-3p	p = 0.03
12	hsa-miR-6516-3p	p = 0.03
13	hsa-miR-449b-5p	p = 0.03
14	hsa-miR-3150a-5p	p = 0.028
15	hsa-miR-4742-5p	p = 0.028
16	hsa-miR-222-5p	p = 0.027
17	hsa-miR-4485-3p	p = 0.027
18	hsa-miR-200a-5p	p = 0.026
19	hsa-miR-508-3p	p = 0.026
20	hsa-miR-323a-3p	p = 0.025
21	hsa-miR-6501-5p	p = 0.025
22	hsa-miR-320a-3p	p = 0.024
23	hsa-miR-654-3p	p = 0.023
24	hsa-miR-483-3p	p = 0.023
25	hsa-miR-22-5p	p = 0.021
26	hsa-miR-33b-5p	p = 0.021
27	hsa-miR-3115	p = 0.021
28	hsa-miR-200b-5p	p = 0.02
29	hsa-miR-301a-5p	p = 0.02
30	hsa-miR-216b-5p	p = 0.02
31	hsa-miR-11400	p = 0.02
32	hsa-miR-95-3p	p = 0.019
33	hsa-miR-6803-3p	p = 0.019
34	hsa-miR-100-3p	p = 0.018
35	hsa-miR-485-3p	p = 0.018
36	hsa-miR-136-3p	p = 0.016
37	hsa-miR-219a-1-3p	p = 0.013
38	hsa-miR-495-3p	p = 0.012
39	hsa-miR-4714-3p	p = 0.012
40	hsa-miR-423-5p	p = 0.0094
41	hsa-miR-664b-3p	p = 0.0078
42	hsa-miR-548a-3p	p = 0.0078
43	hsa-miR-3690	p = 0.0059
44	hsa-miR-412-5p	p = 0.0057
45	hsa-miR-432-5p	p = 0.0053
46	hsa-miR-154-5p	p = 0.0051
47	hsa-miR-483-5p	p = 0.0049
48	hsa-miR-3681-5p	p = 0.0048
49	hsa-miR-410-3p	p = 0.0045
50	hsa-miR-1265	p < 0.0001
51	hsa-miR-4662a-3p	p < 0.0001
52	hsa-miR-5680	p < 0.0001
53	hsa-miR-3622a-5p	p < 0.0001
54	hsa-miR-4705	p < 0.0001
55	hsa-miR-6507-5p	p < 0.0001
56	hsa-miR-7-2-3p	p < 0.0001
57	hsa-miR-1224-5p	p < 0.0001

## Sheet: Table S7.
Table S7. Experimentally annoated mRNA targets of the 15 mCRC-EV-miRs listed in Table 3.
EV-miRs	Target gene	EV-miRs2	Target gene2	EV-miRs3	Target gene3	EV-miRs4	Target gene4
EV-miR-141-3p	BAP1	EV-miR-200c-3p	WASF3	EV-miR-24-3p	NOTCH1	EV-miR-29a-3p	LAMC1
EV-miR-141-3p	BETA TUBULIN	EV-miR-200c-3p	WDR37	EV-miR-24-3p	PMAIP1	EV-miR-29a-3p	LOXL2
EV-miR-141-3p	CLOCK	EV-miR-200c-3p	ZEB1	EV-miR-24-3p	SMAD3	EV-miR-29a-3p	LOXL4
EV-miR-141-3p	CTBP2	EV-miR-200c-3p	ZEB2	EV-miR-24-3p	SMAD4	EV-miR-29a-3p	MAPRE2
EV-miR-141-3p	CTNNB1	EV-miR-200c-3p	ZFPM2	EV-miR-24-3p	SMAD5	EV-miR-29a-3p	MCL1
EV-miR-141-3p	CYP1B1	EV-miR-222-3p	APAF1	EV-miR-24-3p	Tnxa-ps1	EV-miR-29a-3p	MLF1
EV-miR-141-3p	DLX5	EV-miR-222-3p	BBC3	EV-miR-29a-3p	ACVR2A	EV-miR-29a-3p	MYBL2
EV-miR-141-3p	ELMO2	EV-miR-222-3p	BCL2L11	EV-miR-29a-3p	ADAMTS14	EV-miR-29a-3p	NASP
EV-miR-141-3p	ERBIN	EV-miR-222-3p	BMF	EV-miR-29a-3p	ADAMTS15	EV-miR-29a-3p	NAV3
EV-miR-141-3p	GEMIN2	EV-miR-222-3p	BNIP3L	EV-miR-29a-3p	ADAMTS2	EV-miR-29a-3p	NID1
EV-miR-141-3p	KLHL20	EV-miR-222-3p	CDKN1B	EV-miR-29a-3p	ARPC3	EV-miR-29a-3p	NID2
EV-miR-141-3p	MAP2K4	EV-miR-222-3p	CDKN1C	EV-miR-29a-3p	BACE1	EV-miR-29a-3p	P3H1
EV-miR-141-3p	PITX2	EV-miR-222-3p	DDIT4	EV-miR-29a-3p	CAV2	EV-miR-29a-3p	PDGFA
EV-miR-141-3p	PTPRD	EV-miR-222-3p	DIRAS3	EV-miR-29a-3p	CD276	EV-miR-29a-3p	PDGFB
EV-miR-141-3p	RAC1	EV-miR-222-3p	ESR1	EV-miR-29a-3p	CDC42	EV-miR-29a-3p	PIK3R1
EV-miR-141-3p	STAT5B	EV-miR-222-3p	FOS	EV-miR-29a-3p	CDK6	EV-miR-29a-3p	PLEC
EV-miR-141-3p	TGFB2	EV-miR-222-3p	FOXO3	EV-miR-29a-3p	CNOT8	EV-miR-29a-3p	PLOD2
EV-miR-141-3p	WDR37	EV-miR-222-3p	ICAM1	EV-miR-29a-3p	COL15A1	EV-miR-29a-3p	PPIC
EV-miR-141-3p	YAP1	EV-miR-222-3p	KIT	EV-miR-29a-3p	COL1A1	EV-miR-29a-3p	PPM1D
EV-miR-141-3p	ZEB1	EV-miR-222-3p	MMP1	EV-miR-29a-3p	COL1A2	EV-miR-29a-3p	PTEN
EV-miR-141-3p	ZEB2	EV-miR-222-3p	PIK3R1	EV-miR-29a-3p	COL3A1	EV-miR-29a-3p	PURA
EV-miR-141-3p	ZFPM2	EV-miR-222-3p	PPP2R2A	EV-miR-29a-3p	COL4A1	EV-miR-29a-3p	RERE
EV-miR-193a-5p	Ccl6	EV-miR-222-3p	PTEN	EV-miR-29a-3p	COL4A2	EV-miR-29a-3p	SHROOM2
EV-miR-193a-5p	IL10	EV-miR-222-3p	PTPRM	EV-miR-29a-3p	COL4A5	EV-miR-29a-3p	SP1
EV-miR-193a-5p	IL2RG	EV-miR-222-3p	SOD2	EV-miR-29a-3p	COL5A1	EV-miR-29a-3p	SPARC
EV-miR-193a-5p	MTOR	EV-miR-222-3p	TBK1	EV-miR-29a-3p	COL5A2	EV-miR-29a-3p	SRSF10
EV-miR-193a-5p	PIK3R3	EV-miR-222-3p	TIMP3	EV-miR-29a-3p	COL5A3	EV-miR-29a-3p	TBX21
EV-miR-200c-3p	ACE2	EV-miR-24-3p	ACVR1B	EV-miR-29a-3p	COL8A1	EV-miR-29a-3p	TCL1A
EV-miR-200c-3p	BAP1	EV-miR-24-3p	AURKB	EV-miR-29a-3p	CRTAP	EV-miR-29a-3p	TDG
EV-miR-200c-3p	ELMO2	EV-miR-24-3p	BAX	EV-miR-29a-3p	DCP2	EV-miR-29a-3p	TET1
EV-miR-200c-3p	ERBIN	EV-miR-24-3p	BBC3	EV-miR-29a-3p	DNMT3A	EV-miR-29a-3p	TGFB3
EV-miR-200c-3p	ERRFI1	EV-miR-24-3p	BRCA1	EV-miR-29a-3p	DNMT3B	EV-miR-29a-3p	TGFBR1
EV-miR-200c-3p	FHOD1	EV-miR-24-3p	CCNA2	EV-miR-29a-3p	Dst	EV-miR-29a-3p	TGFBR2
EV-miR-200c-3p	FOXF2	EV-miR-24-3p	CDK1	EV-miR-29a-3p	DUSP2	EV-miR-29a-3p	TNFAIP3
EV-miR-200c-3p	GEMIN2	EV-miR-24-3p	CDK4	EV-miR-29a-3p	EOMES	EV-miR-29a-3p	Tpm1
EV-miR-200c-3p	GSE1	EV-miR-24-3p	CDKN2A	EV-miR-29a-3p	FAM3C	EV-miR-29a-3p	TRIM9
EV-miR-200c-3p	KLHL20	EV-miR-24-3p	DHFR	EV-miR-29a-3p	FBN1	EV-miR-29a-3p	TUBB2A
EV-miR-200c-3p	LINC00667	EV-miR-24-3p	DUSP1	EV-miR-29a-3p	FRAT2	EV-miR-29a-3p	VCAN
EV-miR-200c-3p	MARCKS	EV-miR-24-3p	E2F2	EV-miR-29a-3p	GAS7	EV-miR-29a-3p	YY1
EV-miR-200c-3p	PLCG1	EV-miR-24-3p	FEN1	EV-miR-29a-3p	GMFB	EV-miR-29a-3p	ZFP36L1
EV-miR-200c-3p	PPM1F	EV-miR-24-3p	FURIN	EV-miR-29a-3p	GPR37	EV-miR-320c	HSPB6
EV-miR-200c-3p	PTEN	EV-miR-24-3p	JPH2	EV-miR-29a-3p	HDAC4	EV-miR-320c	TAGLN
EV-miR-200c-3p	PTPN12	EV-miR-24-3p	LINC00472	EV-miR-29a-3p	HMGN3	EV-miR-320c	VIM
EV-miR-200c-3p	PTPN13	EV-miR-24-3p	MAP2K4	EV-miR-29a-3p	INSIG1
EV-miR-200c-3p	PTPRD	EV-miR-24-3p	MAPK14	EV-miR-29a-3p	KCTD3
EV-miR-200c-3p	RERE	EV-miR-24-3p	MYC	EV-miR-29a-3p	KLF4

## Sheet: Table S8.
Table S8. Top IPA cannonical pathway analysis of the mRNA targets listed in Table S7.
No.	Ingenuity Canonical Pathways	-log(p-value)	Target Molecules
1	Hepatic Fibrosis Signaling Pathway	24.6	ACVR1B,ACVR2A,CDC42,CDKN1B,COL1A1,COL1A2,COL3A1,COL5A3,CTNNB1,DIRAS3,FOS,ICAM1,MAP2K4,MAPK14,MMP1,MTOR,MYC,PDGFA,PDGFB,PIK3R1,PIK3R3,PLCG1,PTEN,RAC1,SMAD3,SMAD4,SOD2,SP1,TGFB2,TGFB3,TGFBR1,TGFBR2,YAP1
2	Molecular Mechanisms of Cancer	21.5	APAF1,BAX,BBC3,BCL2L11,BRCA1,CDC42,CDK1,CDK4,CDK6,CDKN1B,CDKN2A,CTNNB1,DIRAS3,E2F2,FOS,HDAC4,MAP2K4,MAPK14,MYC,NOTCH1,PIK3R1,PIK3R3,PMAIP1,RAC1,SMAD3,SMAD4,SMAD5,TGFB2,TGFB3,TGFBR1,TGFBR2
3	Hepatic Fibrosis / Hepatic Stellate Cell Activation	21.1	BAX,COL15A1,COL1A1,COL1A2,COL3A1,COL4A1,COL4A2,COL4A5,COL5A1,COL5A2,COL5A3,COL8A1,ICAM1,IL10,MMP1,PDGFA,PDGFB,SMAD3,SMAD4,TGFB2,TGFB3,TGFBR1,TGFBR2
4	Senescence Pathway	20.5	ACVR1B,ACVR2A,CDK1,CDK4,CDK6,CDKN1B,CDKN2A,E2F2,FOXO3,MAP2K4,MAPK14,MTOR,PIK3R1,PIK3R3,PPP2R2A,PTEN,SMAD3,SMAD4,SMAD5,SOD2,TBK1,TGFB2,TGFB3,TGFBR1,TGFBR2,ZFP36L1
5	Regulation Of The Epithelial Mesenchymal Transition By Growth Factors Pathway	18.6	CDC42,FOS,MAP2K4,MAPK14,MMP1,MTOR,PDGFA,PDGFB,PIK3R1,PIK3R3,RAC1,SMAD3,SMAD4,TGFB2,TGFB3,TGFBR1,TGFBR2,VIM,YAP1,ZEB1,ZEB2
6	Chronic Myeloid Leukemia Signaling	17.9	CDK4,CDK6,CDKN1B,CDKN2A,CTBP2,E2F2,HDAC4,MYC,PIK3R1,PIK3R3,SMAD3,SMAD4,STAT5B,TGFB2,TGFB3,TGFBR1,TGFBR2
7	Pancreatic Adenocarcinoma Signaling	16.7	CDC42,CDK4,CDKN1B,CDKN2A,E2F2,HDAC4,MAP2K4,NOTCH1,PIK3R1,PIK3R3,RAC1,SMAD3,SMAD4,TGFB2,TGFB3,TGFBR1,TGFBR2
8	GP6 Signaling Pathway	15.2	COL15A1,COL1A1,COL1A2,COL3A1,COL4A1,COL4A2,COL4A5,COL5A1,COL5A2,COL5A3,COL8A1,LAMC1,PIK3R1,PIK3R3,PLCG1,RAC1
9	Glioblastoma Multiforme Signaling	14.4	CDC42,CDK4,CDK6,CDKN1B,CDKN2A,CTNNB1,DIRAS3,E2F2,MTOR,MYC,PDGFA,PDGFB,PIK3R1,PIK3R3,PLCG1,PTEN,RAC1
10	TGF-β Signaling	14.3	ACVR1B,ACVR2A,CDC42,FOS,MAP2K4,MAPK14,PITX2,SMAD3,SMAD4,SMAD5,TGFB2,TGFB3,TGFBR1,TGFBR2
11	Tumor Microenvironment Pathway	12.8	COL1A1,COL1A2,COL3A1,FOS,FOXO3,ICAM1,IL10,MMP1,MYC,PDGFA,PDGFB,PIK3R1,PIK3R3,RAC1,TGFB2,TGFB3
12	Aryl Hydrocarbon Receptor Signaling	12.4	APAF1,BAX,CCNA2,CDK4,CDK6,CDKN1B,CDKN2A,CYP1B1,DHFR,ESR1,FOS,MYC,SP1,TGFB2,TGFB3
13	Neuroinflammation Signaling Pathway	12.1	ACVR1B,ACVR2A,BACE1,CTNNB1,FOS,ICAM1,IL10,MAP2K4,MAPK14,PIK3R1,PIK3R3,PLCG1,RAC1,SOD2,TBK1,TGFB2,TGFB3,TGFBR1,TGFBR2
14	Cell Cycle: G1/S Checkpoint Regulation	11.8	CDK4,CDK6,CDKN1B,CDKN2A,E2F2,HDAC4,MYC,SMAD3,SMAD4,TGFB2,TGFB3
15	Glucocorticoid Receptor Signaling	11.6	BCL2L11,BRCA1,CDKN1C,DUSP1,ESR1,FOS,FOXO3,ICAM1,IL10,IL2RG,MAP2K4,MAPK14,MMP1,MYC,PIK3R1,PIK3R3,RAC1,SMAD3,SMAD4,STAT5B,TGFB2,TGFB3,TGFBR1,TGFBR2
16	p53 Signaling	11.4	APAF1,BAX,BBC3,BRCA1,CDK4,CDKN2A,CTNNB1,MAPK14,PIK3R1,PIK3R3,PMAIP1,PTEN
17	Colorectal Cancer Metastasis Signaling	11.2	BAX,CDC42,CTNNB1,DIRAS3,FOS,MAP2K4,MMP1,MYC,PIK3R1,PIK3R3,RAC1,SMAD3,SMAD4,TGFB2,TGFB3,TGFBR1,TGFBR2
18	RAR Activation	11.1	DUSP1,FOS,MAP2K4,MAPK14,MMP1,PIK3R1,PIK3R3,PTEN,RAC1,SMAD3,SMAD4,SMAD5,STAT5B,TGFB2,TGFB3
19	HOTAIR Regulatory Pathway	11.1	COL1A1,COL1A2,COL3A1,CTNNB1,DNMT3B,ESR1,ICAM1,MMP1,MYC,PIK3R1,PIK3R3,PTEN,VIM,YY1
20	Osteoarthritis Pathway	11.1	CTNNB1,DDIT4,DLX5,FOXO3,HDAC4,MMP1,MTOR,NOTCH1,RAC1,SMAD3,SMAD4,SMAD5,SP1,TGFBR1,TGFBR2,TIMP3

## Sheet: Table S9.
Table S9. List of EV-miRs functionally related to EMT pathways based on experimentally annotated targets.
No.	EV-miR-ID	Target gene
1	EV-miR-141-3p	MAP2K4
2	EV-miR-141-3p	RAC1
3	EV-miR-141-3p	TGFB2
4	EV-miR-141-3p	YAP1
5	EV-miR-141-3p	ZEB1
6	EV-miR-141-3p	ZEB2
7	EV-miR-193a-5p	MTOR
8	EV-miR-193a-5p	PIK3R3
9	EV-miR-200c-3p	ZEB1
10	EV-miR-200c-3p	ZEB2
11	EV-miR-222-3p	FOS
12	EV-miR-222-3p	MMP1
13	EV-miR-222-3p	PIK3R1
14	EV-miR-24-3p	MAP2K4
15	EV-miR-24-3p	MAPK14
16	EV-miR-24-3p	SMAD3
17	EV-miR-24-3p	SMAD4
18	EV-miR-29a-3p	CDC42
19	EV-miR-29a-3p	PDGFA
20	EV-miR-29a-3p	PDGFB
21	EV-miR-29a-3p	PIK3R1
22	EV-miR-29a-3p	TGFB3
23	EV-miR-29a-3p	TGFBR1
24	EV-miR-29a-3p	TGFBR2
25	EV-miR-320c	VIM
